# Supplementary material for: PIP2-Effector Protein MPRIP Regulates RNA Polymerase II Condensation and Transcription
Source: Biomolecules. 2023 Feb 24;13(3):426. doi: 10.3390/biom13030426 (PMC10046169; doi:10.3390/biom13030426)
Supplement: Supplementary file 1 [file biomolecules-13-00426-s001.zip]

Archive with 1 entries (1 files):
- biomolecules-2206586-supplementary.pdf
